# Supplementary material for: Analysis of Kinase Gene Expression Patterns across 5681 Human Tissue Samples Reveals Functional Genomic Taxonomy of the Kinome
Source: PLoS One. 2010 Dec 3;5(12):e15068. doi: 10.1371/journal.pone.0015068 (PMC2997066; doi:10.1371/journal.pone.0015068)
Supplement: Table S1 — (TXT) [file pone.0015068.s005.txt]

Display name	Ensg_id	Gene id in Panther db	Description	Kinase type	Name in Manning et al.	Group	Family	Subfamily
AAK1	ENSG00000115977	22848	"AP2 associated kinase 1;AAK1"	Non-receptor serine/threonine protein kinase	AAK1	Other	NAK	
AATK	ENSG00000181409	651771	"similar to apoptosis-associated tyrosine kinase;unassigned"	"Tyrosine protein kinase receptor;Protein kinase"	LMR1	TK	Lmr	
ABL1	ENSG00000097007	25	"v-abl Abelson murine leukemia viral oncogene homolog 1;ABL1"	Non-receptor tyrosine protein kinase	ABL	TK	Abl	
ABL2	ENSG00000143322	27	"v-abl Abelson murine leukemia viral oncogene homolog 2 (arg, Abelson-related gene);ABL2"	Non-receptor tyrosine protein kinase	ARG	TK	Abl	
ACVR1	ENSG00000115170	90	"activin A receptor, type I;ACVR1"	"TGF-beta receptor;Serine/threonine protein kinase receptor;Protein kinase"	ALK2	TKL	STKR	Type1
ACVR1B	ENSG00000135503	91	"activin A receptor, type IB;ACVR1B"	"TGF-beta receptor;Serine/threonine protein kinase receptor;Protein kinase"	ALK4	TKL	STKR	Type1
ACVR2A	ENSG00000121989	92	"activin A receptor, type IIA;ACVR2A"	"TGF-beta receptor;Serine/threonine protein kinase receptor;Protein kinase"	ACTR2	TKL	STKR	Type2
ACVR2B	ENSG00000114739	93	"activin A receptor, type IIB;ACVR2B"	"TGF-beta receptor;Serine/threonine protein kinase receptor;Protein kinase"	ACTR2B	TKL	STKR	Type2
ACVRL1	ENSG00000139567	94	"activin A receptor type II-like 1;ACVRL1"	"TGF-beta receptor;Serine/threonine protein kinase receptor;Protein kinase"	ALK1	TKL	STKR	Type1
ADRBK1	ENSG00000173020	156	"adrenergic, beta, receptor kinase 1;ADRBK1"	Non-receptor serine/threonine protein kinase	BARK1	AGC	GRK	BARK
ADRBK2	ENSG00000100077	157	"adrenergic, beta, receptor kinase 2;ADRBK2"	Non-receptor serine/threonine protein kinase	BARK2	AGC	GRK	BARK
AKT1	ENSG00000142208	207	"v-akt murine thymoma viral oncogene homolog 1;AKT1"	Non-receptor serine/threonine protein kinase	AKT1	AGC	AKT	
AKT2	ENSG00000105221	208	"v-akt murine thymoma viral oncogene homolog 2;AKT2"	Non-receptor serine/threonine protein kinase	AKT2	AGC	AKT	
AKT3	ENSG00000117020	10000	"v-akt murine thymoma viral oncogene homolog 3 (protein kinase B, gamma);AKT3"	Non-receptor serine/threonine protein kinase	AKT3	AGC	AKT	
ALK	ENSG00000171094	238	"anaplastic lymphoma kinase (Ki-1);ALK"	"Tyrosine protein kinase receptor;Protein kinase"	ALK	TK	Alk	
ALPK1	ENSG00000073331	80216	"alpha-kinase 1;ALPK1"	Non-receptor serine/threonine protein kinase	AlphaK1	Atypical	Alpha	
ALPK2	ENSG00000198796	115701	"alpha-kinase 2;ALPK2"	Non-receptor serine/threonine protein kinase	AlphaK2	Atypical	Alpha	
ALS2CR2	ENSG00000082146	650168	"similar to amyotrophic lateral sclerosis 2 (juvenile) chromosome region, candidate 2;unassigned"	"Protein kinase;Transferase"	ALS2CR2	NA	NA	NA
ALS2CR7	ENSG00000138395	65061	"amyotrophic lateral sclerosis 2 (juvenile) chromosome region, candidate 7;ALS2CR7"	Non-receptor serine/threonine protein kinase	ALS2CR7	NA	NA	NA
AMHR2	ENSG00000135409	269	"anti-Mullerian hormone receptor, type II;AMHR2"	"Other cytokine receptor;Serine/threonine protein kinase receptor;Protein kinase"	MISR2	TKL	STKR	Type2
ARAF	ENSG00000078061	369	"v-raf murine sarcoma 3611 viral oncogene homolog;ARAF"	Non-receptor serine/threonine protein kinase	ARAF	TKL	RAF	
ATM	ENSG00000149311	472	"ataxia telangiectasia mutated (includes complementation groups A, C and D);ATM"	"Nucleic acid binding;Non-receptor serine/threonine protein kinase;Nucleotide kinase"	ATM	Atypical	PIKK	ATM
ATR	ENSG00000175054	651921	"similar to ataxia telangiectasia and Rad3 related protein;unassigned"	"Non-receptor serine/threonine protein kinase;Nucleotide kinase"	ATR	Atypical	PIKK	ATR
AURKA	ENSG00000087586	6790	"aurora kinase A;AURKA"	Non-receptor serine/threonine protein kinase	AurA	Other	AUR	
AURKB	ENSG00000178999	9212	"aurora kinase B;AURKB"	Non-receptor serine/threonine protein kinase	AurB	Other	AUR	
AURKC	ENSG00000105146	6795	"aurora kinase C;AURKC"	Non-receptor serine/threonine protein kinase	AurC	Other	AUR	
AXL	ENSG00000167601	558	"AXL receptor tyrosine kinase;AXL"	"Tyrosine protein kinase receptor;Protein kinase"	AXL	TK	Axl	
BCKDK	ENSG00000103507	10295	"branched chain ketoacid dehydrogenase kinase;BCKDK"	Protein kinase	BCKDK	Atypical	PDHK	
BLK	ENSG00000136573	640	"B lymphoid tyrosine kinase;BLK"	Non-receptor tyrosine protein kinase	BLK	TK	Src	
BMPR2	ENSG00000204217	659	"bone morphogenetic protein receptor, type II (serine/threonine kinase);BMPR2"	"TGF-beta receptor;Serine/threonine protein kinase receptor;Protein kinase"	BMPR2	TKL	STKR	Type2
BMX	ENSG00000102010	660	"BMX non-receptor tyrosine kinase;BMX"	Non-receptor tyrosine protein kinase	BMX	TK	Tec	
BRAF	ENSG00000157764	673	"v-raf murine sarcoma viral oncogene homolog B1;BRAF"	Non-receptor serine/threonine protein kinase	BRAF	TKL	RAF	
BRSK1	ENSG00000160469	84446	"BR serine/threonine kinase 1;BRSK1"	Non-receptor serine/threonine protein kinase	BRSK1	CAMK	CAMKL	BRSK
BRSK2	ENSG00000174672	9024	"BR serine/threonine kinase 2;BRSK2"	Non-receptor serine/threonine protein kinase	BRSK2	CAMK	CAMKL	BRSK
BTK	ENSG00000010671	695	"Bruton agammaglobulinemia tyrosine kinase;BTK"	Non-receptor tyrosine protein kinase	BTK	TK	Tec	
BUB1	ENSG00000169679	699	"BUB1 budding uninhibited by benzimidazoles 1 homolog (yeast);BUB1"	Non-receptor serine/threonine protein kinase	BUB1	Other	BUB	
BUB1B	ENSG00000156970	701	"BUB1 budding uninhibited by benzimidazoles 1 homolog beta (yeast);BUB1B"	Non-receptor serine/threonine protein kinase	BUBR1	Other	BUB	
C21orf7	ENSG00000156265	56911	"chromosome 21 open reading frame 7;C21orf7"	Non-receptor serine/threonine protein kinase	C21orf7	NA	NA	NA
C9orf96	ENSG00000198870	169436	"chromosome 9 open reading frame 96;C9orf96"	"Protein kinase;Transferase"	C9orf96	NA	NA	NA
CAMK1	ENSG00000134072	8536	"calcium/calmodulin-dependent protein kinase I;CAMK1"	Non-receptor serine/threonine protein kinase	CaMK1a	CAMK	CAMK1	
CAMK1D	ENSG00000183049	57118	"calcium/calmodulin-dependent protein kinase ID;CAMK1D"	Non-receptor serine/threonine protein kinase	CaMK1d	CAMK	CAMK1	
CAMK1G	ENSG00000008118	57172	"calcium/calmodulin-dependent protein kinase IG;CAMK1G"	Non-receptor serine/threonine protein kinase	CaMK1g	CAMK	CAMK1	
CAMK2A	ENSG00000070808	815	"calcium/calmodulin-dependent protein kinase (CaM kinase) II alpha;CAMK2A"	Non-receptor serine/threonine protein kinase	CaMK2a	CAMK	CAMK2	
CAMK2B	ENSG00000058404	816	"calcium/calmodulin-dependent protein kinase (CaM kinase) II beta;CAMK2B"	Non-receptor serine/threonine protein kinase	CaMK2b 	CAMK	CAMK2	
CAMK2D	ENSG00000145349	817	"calcium/calmodulin-dependent protein kinase (CaM kinase) II delta;CAMK2D"	Non-receptor serine/threonine protein kinase	CaMK2d	CAMK	CAMK2	
CAMK2G	ENSG00000148660	818	"calcium/calmodulin-dependent protein kinase (CaM kinase) II gamma;CAMK2G"	Non-receptor serine/threonine protein kinase	CaMK2g	CAMK	CAMK2	
CAMK4	ENSG00000152495	814	"calcium/calmodulin-dependent protein kinase IV;CAMK4"	Non-receptor serine/threonine protein kinase	CaMK4	CAMK	CAMK1	
CAMKK1	ENSG00000004660	84254	"calcium/calmodulin-dependent protein kinase kinase 1, alpha;CAMKK1"	Non-receptor serine/threonine protein kinase	CaMKK1	Other	CAMKK	Meta
CAMKK2	ENSG00000110931	10645	"calcium/calmodulin-dependent protein kinase kinase 2, beta;CAMKK2"	Non-receptor serine/threonine protein kinase	CaMKK2	Other	CAMKK	Meta
CCRK	ENSG00000156345	23552	"cell cycle related kinase;CCRK"	Non-receptor serine/threonine protein kinase	CCRK	CMGC	CDK	
CD2	ENSG00000116824	914	"CD2 molecule;CD2"	"Immunoglobulin receptor family member;Signaling molecule;Cell adhesion molecule;Protein kinase;Defense/immunity protein"	CD2	NA	NA	NA
CDC2	ENSG00000170312	983	"cell division cycle 2, G1 to S and G2 to M;CDC2"	Non-receptor serine/threonine protein kinase	CDC2	CMGC	CDK	CDC2
CDC2L5	ENSG00000065883	8621	"cell division cycle 2-like 5 (cholinesterase-related cell division controller);CDC2L5"	Non-receptor serine/threonine protein kinase	CHED	CMGC	CDK	CRK7
CDC2L6	ENSG00000155111	23097	"cell division cycle 2-like 6 (CDK8-like);CDC2L6"	Non-receptor serine/threonine protein kinase	CDK11	CMGC	CDK	CDK8
CDC42BPA	ENSG00000143776	8476	"CDC42 binding protein kinase alpha (DMPK-like);CDC42BPA"	Non-receptor serine/threonine protein kinase	MRCKa	AGC	DMPK	GEK
CDC42BPB	ENSG00000198752	9578	"CDC42 binding protein kinase beta (DMPK-like);CDC42BPB"	Non-receptor serine/threonine protein kinase	MRCKb	AGC	DMPK	GEK
CDC42BPG	ENSG00000171219	55561	"CDC42 binding protein kinase gamma (DMPK-like);CDC42BPG"	Non-receptor serine/threonine protein kinase	DMPK2	AGC	DMPK	GEK
CDC7	ENSG00000097046	8317	"cell division cycle 7 homolog (S. cerevisiae);CDC7"	Non-receptor serine/threonine protein kinase	CDC7	Other	CDC7	
CDK10	ENSG00000185324	8558	"cyclin-dependent kinase (CDC2-like) 10;CDK10"	Non-receptor serine/threonine protein kinase	CDK10	CMGC	CDK	CDK10
CDK2	ENSG00000123374	1017	"cyclin-dependent kinase 2;CDK2"	Non-receptor serine/threonine protein kinase	CDK2	CMGC	CDK	CDC2
CDK3	ENSG00000108504	1018	"cyclin-dependent kinase 3;CDK3"	Non-receptor serine/threonine protein kinase	CDK3	CMGC	CDK	CDC2
CDK4	ENSG00000135446	1019	"cyclin-dependent kinase 4;CDK4"	Non-receptor serine/threonine protein kinase	CDK4	CMGC	CDK	CDK4
CDK5	ENSG00000164885	1020	"cyclin-dependent kinase 5;CDK5"	Non-receptor serine/threonine protein kinase	CDK5	CMGC	CDK	CDK5
CDK6	ENSG00000105810	1021	"cyclin-dependent kinase 6;CDK6"	Non-receptor serine/threonine protein kinase	CDK6	CMGC	CDK	CDK4
CDK7	ENSG00000134058	1022	"cyclin-dependent kinase 7 (MO15 homolog, Xenopus laevis, cdk-activating kinase);CDK7"	Non-receptor serine/threonine protein kinase	CDK7	CMGC	CDK	CDK7
CDK8	ENSG00000132964	1024	"cyclin-dependent kinase 8;CDK8"	Non-receptor serine/threonine protein kinase	CDK8	CMGC	CDK	CDK8
CDK9	ENSG00000136807	1025	"cyclin-dependent kinase 9 (CDC2-related kinase);CDK9"	Non-receptor serine/threonine protein kinase	CDK9	CMGC	CDK	CDK9
CDKL1	ENSG00000100490	8814	"cyclin-dependent kinase-like 1 (CDC2-related kinase);CDKL1"	Non-receptor serine/threonine protein kinase	CDKL1	CMGC	CDKL	
CDKL2	ENSG00000138769	8999	"cyclin-dependent kinase-like 2 (CDC2-related kinase);CDKL2"	Non-receptor serine/threonine protein kinase	CDKL2	CMGC	CDKL	
CDKL3	ENSG00000006837	51265	"cyclin-dependent kinase-like 3;CDKL3"	Non-receptor serine/threonine protein kinase	CDKL3	CMGC	CDKL	
CDKL5	ENSG00000008086	6792	"cyclin-dependent kinase-like 5;CDKL5"	Non-receptor serine/threonine protein kinase	CDKL5	CMGC	CDKL	
CHEK1	ENSG00000149554	1111	"CHK1 checkpoint homolog (S. pombe);CHEK1"	Non-receptor serine/threonine protein kinase	CHK1	CAMK	CAMKL	CHK1
CHEK2	ENSG00000183765	11200	"CHK2 checkpoint homolog (S. pombe);CHEK2"	Non-receptor serine/threonine protein kinase	CHK2	CAMK	RAD53	
CIT	ENSG00000122966	11113	"citron (rho-interacting, serine/threonine kinase 21);CIT"	Non-receptor serine/threonine protein kinase	CRIK	AGC	DMPK	
CLK1	ENSG00000013441	1195	"CDC-like kinase 1;CLK1"	Non-receptor serine/threonine protein kinase	CLK1	CMGC	CLK	
CLK2	ENSG00000176444	1196	"CDC-like kinase 2;CLK2"	Non-receptor serine/threonine protein kinase	CLK2	CMGC	CLK	
CLK3	ENSG00000179335	1198	"CDC-like kinase 3;CLK3"	Non-receptor serine/threonine protein kinase	CLK3	CMGC	CLK	
CLK4	ENSG00000113240	57396	"CDC-like kinase 4;CLK4"	Non-receptor serine/threonine protein kinase	CLK4	CMGC	CLK	
COL4A3BP	ENSG00000113163	10087	"collagen, type IV, alpha 3 (Goodpasture antigen) binding protein;COL4A3BP"	"Other transfer/carrier protein;Protein kinase"	COL4A3BP	NA	NA	NA
CRKRS	ENSG00000167258	51755	"Cdc2-related kinase, arginine/serine-rich;CRKRS"	Non-receptor serine/threonine protein kinase	CRK7	CMGC	CDK	CRK7
CSF1R	ENSG00000182578	1436	"colony stimulating factor 1 receptor, formerly McDonough feline sarcoma viral (v-fms) oncogene homolog;CSF1R"	"Tyrosine protein kinase receptor;Protein kinase"	FMS	TK	PDGFR	
CSK	ENSG00000103653	1445	"c-src tyrosine kinase;CSK"	Non-receptor tyrosine protein kinase	CSK	TK	Csk	
CSNK1A1	ENSG00000113712	1452	"casein kinase 1, alpha 1;CSNK1A1"	Non-receptor serine/threonine protein kinase	CK1a	CK1	CK1	
CSNK1E	ENSG00000100181	1454	"casein kinase 1, epsilon;CSNK1E"	Non-receptor serine/threonine protein kinase	CSNK1E	NA	NA	NA
CSNK1G1	ENSG00000169118	53944	"casein kinase 1, gamma 1;CSNK1G1"	Non-receptor serine/threonine protein kinase	CSNK1G1	NA	NA	NA
CSNK1G2	ENSG00000133275	1455	"casein kinase 1, gamma 2;CSNK1G2"	Non-receptor serine/threonine protein kinase	CSNK1G2	NA	NA	NA
CSNK1G3	ENSG00000151292	1456	"casein kinase 1, gamma 3;CSNK1G3"	Non-receptor serine/threonine protein kinase	CSNK1G3	NA	NA	NA
CSNK2A1	ENSG00000101266	1457	"casein kinase 2, alpha 1 polypeptide;CSNK2A1"	Non-receptor serine/threonine protein kinase	CSNK2A1	NA	NA	NA
CSNK2A2	ENSG00000070770	1459	"casein kinase 2, alpha prime polypeptide;CSNK2A2"	Non-receptor serine/threonine protein kinase	CSNK2A2	NA	NA	NA
DAPK1	ENSG00000196730	1612	"death-associated protein kinase 1;DAPK1"	Non-receptor serine/threonine protein kinase	DAPK1	CAMK	DAPK	
DAPK2	ENSG00000035664	23604	"death-associated protein kinase 2;DAPK2"	Non-receptor serine/threonine protein kinase	DAPK2	CAMK	DAPK	
DAPK3	ENSG00000167657	1613	"death-associated protein kinase 3;DAPK3"	Non-receptor serine/threonine protein kinase	DAPK3	CAMK	DAPK	
DCLK1	ENSG00000133083	9201	"doublecortin and CaM kinase-like 1;DCAMKL1"	"Non-motor microtubule binding protein;Non-receptor serine/threonine protein kinase"	DCAMKL1	CAMK	DCAMKL	
DCLK2	ENSG00000170390	166614	"doublecortin and CaM kinase-like 2;DCAMKL2"	"Non-motor microtubule binding protein;Non-receptor serine/threonine protein kinase"	DCAMKL2	CAMK	DCAMKL	
DCLK3	ENSG00000163673	85443	"doublecortin and CaM kinase-like 3;DCAMKL3"	"Non-motor microtubule binding protein;Non-receptor serine/threonine protein kinase"	DCAMKL3	CAMK	DCAMKL	
DDR1	ENSG00000204580	780	"discoidin domain receptor family, member 1;DDR1"	"Tyrosine protein kinase receptor;Protein kinase"	DDR1	TK	DDR	
DDR2	ENSG00000162733	4921	"discoidin domain receptor family, member 2;DDR2"	"Tyrosine protein kinase receptor;Protein kinase"	DDR2	TK	DDR	
DNAJC6	ENSG00000116675	9829	"DnaJ (Hsp40) homolog, subfamily C, member 6;DNAJC6"	"Other chaperones;Non-receptor serine/threonine protein kinase"	DNAJC6	NA	NA	NA
DYRK1A	ENSG00000157540	1859	"dual-specificity tyrosine-(Y)-phosphorylation regulated kinase 1A;DYRK1A"	"Non-receptor serine/threonine protein kinase;Non-receptor tyrosine protein kinase"	DYRK1A	CMGC	DYRK	Dyrk1
DYRK1B	ENSG00000105204	9149	"dual-specificity tyrosine-(Y)-phosphorylation regulated kinase 1B;DYRK1B"	"Non-receptor serine/threonine protein kinase;Non-receptor tyrosine protein kinase"	DYRK1B	CMGC	DYRK	Dyrk1
DYRK2	ENSG00000127334	8445	"dual-specificity tyrosine-(Y)-phosphorylation regulated kinase 2;DYRK2"	"Non-receptor serine/threonine protein kinase;Non-receptor tyrosine protein kinase"	DYRK2	CMGC	DYRK	Dyrk2
DYRK3	ENSG00000143479	8444	"dual-specificity tyrosine-(Y)-phosphorylation regulated kinase 3;DYRK3"	"Non-receptor serine/threonine protein kinase;Non-receptor tyrosine protein kinase"	DYRK3	CMGC	DYRK	Dyrk2
DYRK4	ENSG00000010219	8798	"dual-specificity tyrosine-(Y)-phosphorylation regulated kinase 4;DYRK4"	"Non-receptor serine/threonine protein kinase;Non-receptor tyrosine protein kinase"	DYRK4	CMGC	DYRK	Dyrk2
EEF2K	ENSG00000103319	29904	"eukaryotic elongation factor-2 kinase;EEF2K"	Non-receptor serine/threonine protein kinase	eEF2K	Atypical	Alpha	eEF2K
EGFR	ENSG00000146648	1956	"epidermal growth factor receptor (erythroblastic leukemia viral (v-erb-b) oncogene homolog, avian);EGFR"	"Tyrosine protein kinase receptor;Growth factor;Protein kinase"	EGFR	TK	EGFR	
EIF2AK1	ENSG00000086232	27102	"eukaryotic translation initiation factor 2-alpha kinase 1;EIF2AK1"	Non-receptor serine/threonine protein kinase	HRI	Other	PEK	
EIF2AK2	ENSG00000055332	5610	"eukaryotic translation initiation factor 2-alpha kinase 2;EIF2AK2"	Non-receptor serine/threonine protein kinase	PKR	Other	PEK	
EIF2AK3	ENSG00000172071	9451	"eukaryotic translation initiation factor 2-alpha kinase 3;EIF2AK3"	Non-receptor serine/threonine protein kinase	PEK	Other	PEK	PEK
EIF2AK4	ENSG00000128829	440275	"eukaryotic translation initiation factor 2 alpha kinase 4;EIF2AK4"	Non-receptor serine/threonine protein kinase	GCN2	Other	PEK	GCN2
ENSG00000091436	ENSG00000091436	51776	"sterile alpha motif and leucine zipper containing kinase AZK;unassigned"	Non-receptor serine/threonine protein kinase	NA	NA	NA	NA
ENSG00000121388	ENSG00000121388	650459	"similar to CDC42-binding protein kinase beta;unassigned"	Non-receptor serine/threonine protein kinase	NA	NA	NA	NA
ENSG00000125695	ENSG00000125695	92335	"protein kinase LYK5;unassigned"	"Protein kinase;Transferase"	NA	NA	NA	NA
ENSG00000134602	ENSG00000134602	51765	"serine/threonine protein kinase MST4;unassigned"	"Protein kinase;Transferase"	MST4	STE	STE20	YSK
ENSG00000140795	ENSG00000140795	91807	"MLCK protein;unassigned"	Non-receptor serine/threonine protein kinase	NA	NA	NA	NA
ENSG00000143674	ENSG00000143674	84451	"mixed lineage kinase 4;unassigned"	Non-receptor serine/threonine protein kinase	NA	NA	NA	NA
ENSG00000145949	ENSG00000145949	340156	"hypothetical protein LOC340156;unassigned"	Non-receptor serine/threonine protein kinase	NA	NA	NA	NA
ENSG00000160584	ENSG00000160584	23387	"KIAA0999 protein;unassigned"	"Serine/threonine protein kinase receptor;Protein kinase"	NA	NA	NA	NA
ENSG00000163395	ENSG00000163395	91156	"eEF1A2 binding protein;unassigned"	"Cell adhesion molecule;Actin binding cytoskeletal protein;Non-receptor serine/threonine protein kinase"	NA	NA	NA	NA
ENSG00000166454	ENSG00000166454	23300	"ATM/ATR-Substrate Chk2-Interacting Zn2+-finger protein;unassigned"	Non-receptor serine/threonine protein kinase	NA	NA	NA	NA
ENSG00000167524	ENSG00000167524	124923	"hypothetical protein FLJ25006;unassigned"	Non-receptor serine/threonine protein kinase	NA	NA	NA	NA
ENSG00000177453	ENSG00000177453	167359	"hypothetical protein MGC42105;unassigned"	Non-receptor serine/threonine protein kinase	NA	NA	NA	NA
ENSG00000182319	ENSG00000182319	157285	"homolog of rat pragma of Rnd2;unassigned"	"Serine/threonine protein kinase receptor;Protein kinase"	NA	NA	NA	NA
ENSG00000189229	ENSG00000189229	984	"cell division cycle 2-like 1 (PITSLRE proteins);CDC2L1"	Non-receptor serine/threonine protein kinase	NA	NA	NA	NA
ENSG00000212122	ENSG00000212122	83942	"testis-specific serine kinase 1;TSSK1"	Non-receptor serine/threonine protein kinase	TSSK1	CAMK	TSSK	
EPHA1	ENSG00000146904	2041	"EPH receptor A1;EPHA1"	"Tyrosine protein kinase receptor;Protein kinase"	EphA1	TK	Eph	
EPHA10	ENSG00000183317	284656	"EPH receptor A10;EPHA10"	"Tyrosine protein kinase receptor;Protein kinase"	EphA10	TK	Eph	
EPHA2	ENSG00000142627	1969	"EPH receptor A2;EPHA2"	"Tyrosine protein kinase receptor;Protein kinase"	EphA2	TK	Eph	
EPHA3	ENSG00000044524	2042	"EPH receptor A3;EPHA3"	"Tyrosine protein kinase receptor;Protein kinase"	EphA3	TK	Eph	
EPHA4	ENSG00000116106	2043	"EPH receptor A4;EPHA4"	"Tyrosine protein kinase receptor;Protein kinase"	EphA4	TK	Eph	
EPHA5	ENSG00000145242	2044	"EPH receptor A5;EPHA5"	"Tyrosine protein kinase receptor;Protein kinase"	EphA5	TK	Eph	
EPHA6	ENSG00000080224	285220	"EPH receptor A6;EPHA6"	"Tyrosine protein kinase receptor;Protein kinase"	EphA6	TK	Eph	
EPHA7	ENSG00000135333	2045	"EPH receptor A7;EPHA7"	"Tyrosine protein kinase receptor;Protein kinase"	EphA7	TK	Eph	
EPHA8	ENSG00000070886	2046	"EPH receptor A8;EPHA8"	"Tyrosine protein kinase receptor;Protein kinase"	EphA8	TK	Eph	
EPHB2	ENSG00000133216	2048	"EPH receptor B2;EPHB2"	"Tyrosine protein kinase receptor;Protein kinase"	EphB2	TK	Eph	
EPHB3	ENSG00000182580	2049	"EPH receptor B3;EPHB3"	"Tyrosine protein kinase receptor;Protein kinase"	EphB3	TK	Eph	
EPHB4	ENSG00000196411	2050	"EPH receptor B4;EPHB4"	"Tyrosine protein kinase receptor;Protein kinase"	EphB4	TK	Eph	
EPHB6	ENSG00000106123	2051	"EPH receptor B6;EPHB6"	"Tyrosine protein kinase receptor;Protein kinase"	EphB6	TK	Eph	
ERBB2	ENSG00000141736	2064	"v-erb-b2 erythroblastic leukemia viral oncogene homolog 2, neuro/glioblastoma derived oncogene homolog (avian);ERBB2"	"Tyrosine protein kinase receptor;Growth factor;Protein kinase"	HER2/ErbB2	TK	EGFR	
ERBB3	ENSG00000065361	2065	"v-erb-b2 erythroblastic leukemia viral oncogene homolog 3 (avian);ERBB3"	"Tyrosine protein kinase receptor;Growth factor;Protein kinase"	HER3/ErbB3	TK	EGFR	
ERLIN1	ENSG00000107566	1147	"conserved helix-loop-helix ubiquitous kinase;CHUK"	Non-receptor serine/threonine protein kinase	ERLIN1	NA	NA	NA
ERN2	ENSG00000134398	10595	"endoplasmic reticulum to nucleus signalling 2;ERN2"	Protein kinase	IRE2	Other	IRE	
FASTK	ENSG00000164896	10922	"Fas-activated serine/threonine kinase;FASTK"	Non-receptor serine/threonine protein kinase	FASTK	Atypical	FAST	
FER	ENSG00000151422	2241	"fer (fps/fes related) tyrosine kinase (phosphoprotein NCP94);FER"	Non-receptor tyrosine protein kinase	FER	TK	Fer	
FES	ENSG00000182511	2242	"feline sarcoma oncogene;FES"	Non-receptor tyrosine protein kinase	FES	TK	Fer	
FGFR1	ENSG00000077782	2260	"fibroblast growth factor receptor 1 (fms-related tyrosine kinase 2, Pfeiffer syndrome);FGFR1"	"Tyrosine protein kinase receptor;Protein kinase"	FGFR1	TK	FGFR	
FGFR2	ENSG00000066468	2263	"fibroblast growth factor receptor 2 (bacteria-expressed kinase, keratinocyte growth factor receptor, craniofacial dysostosis 1, Crouzon syndrome, Pfeiffer syndrome, Jackson-Weiss syndrome);FGFR2"	"Tyrosine protein kinase receptor;Protein kinase"	FGFR2	TK	FGFR	
FGFR3	ENSG00000068078	2261	"fibroblast growth factor receptor 3 (achondroplasia, thanatophoric dwarfism);FGFR3"	"Tyrosine protein kinase receptor;Protein kinase"	FGFR3	TK	FGFR	
FGFR4	ENSG00000160867	2264	"fibroblast growth factor receptor 4;FGFR4"	"Tyrosine protein kinase receptor;Protein kinase"	FGFR4	TK	FGFR	
FGFRL1	ENSG00000127418	53834	"fibroblast growth factor receptor-like 1;FGFRL1"	"Tyrosine protein kinase receptor;Protein kinase"	FGFRL1	NA	NA	NA
FGR	ENSG00000000938	2268	"Gardner-Rasheed feline sarcoma viral (v-fgr) oncogene homolog;FGR"	Non-receptor tyrosine protein kinase	FGR	TK	Src	
FLT3	ENSG00000122025	2322	"fms-related tyrosine kinase 3;FLT3"	"Tyrosine protein kinase receptor;Protein kinase"	FLT3	TK	PDGFR	
FLT4	ENSG00000037280	2324	"fms-related tyrosine kinase 4;FLT4"	"Tyrosine protein kinase receptor;Protein kinase"	FLT4	TK	VEGFR	
FRAP1	ENSG00000198793	2475	"FK506 binding protein 12-rapamycin associated protein 1;FRAP1"	"Non-receptor serine/threonine protein kinase;Nucleotide kinase"	FRAP	Atypical	PIKK	FRAP
FRK	ENSG00000111816	2444	"fyn-related kinase;FRK"	Non-receptor tyrosine protein kinase	FRK	TK	Src	
FYN	ENSG00000010810	2534	"FYN oncogene related to SRC, FGR, YES;FYN"	Non-receptor tyrosine protein kinase	FYN	TK	Src	
GAK	ENSG00000178950	2580	"cyclin G associated kinase;GAK"	"Other chaperones;Non-receptor serine/threonine protein kinase"	GAK	Other	NAK	
GRK4	ENSG00000125388	2868	"G protein-coupled receptor kinase 4;GRK4"	Non-receptor serine/threonine protein kinase	GPRK4	AGC	GRK	GRK
GRK5	ENSG00000198873	2869	"G protein-coupled receptor kinase 5;GRK5"	Non-receptor serine/threonine protein kinase	GPRK5	AGC	GRK	GRK
GRK6	ENSG00000198055	2870	"G protein-coupled receptor kinase 6;GRK6"	Non-receptor serine/threonine protein kinase	GPRK6	AGC	GRK	GRK
GRK7	ENSG00000114124	131890	"G protein-coupled receptor kinase 7;GRK7"	Non-receptor serine/threonine protein kinase	GPRK7	AGC	GRK	GRK
GSG2	ENSG00000177602	83903	"germ cell associated 2 (haspin);GSG2"	"Serine/threonine protein kinase receptor;Protein kinase;Antibacterial response protein;Other defense and immunity protein"	Haspin	Other	Haspin	
GSK3A	ENSG00000105723	2931	"glycogen synthase kinase 3 alpha;GSK3A"	Non-receptor serine/threonine protein kinase	GSK3A	CMGC	GSK	
GSK3B	ENSG00000082701	2932	"glycogen synthase kinase 3 beta;GSK3B"	Non-receptor serine/threonine protein kinase	GSK3B	CMGC	GSK	
HCK	ENSG00000101336	3055	"hemopoietic cell kinase;HCK"	Non-receptor tyrosine protein kinase	HCK	TK	Src	
HIPK1	ENSG00000163349	204851	"homeodomain interacting protein kinase 1;HIPK1"	Non-receptor serine/threonine protein kinase	HIPK1	CMGC	DYRK	HIPK
HIPK2	ENSG00000064393	653052	"similar to Homeodomain-interacting protein kinase 2 (hHIPk2);unassigned"	Non-receptor serine/threonine protein kinase	HIPK2	CMGC	DYRK	HIPK
HIPK3	ENSG00000110422	10114	"homeodomain interacting protein kinase 3;HIPK3"	Non-receptor serine/threonine protein kinase	HIPK3	CMGC	DYRK	HIPK
HIPK4	ENSG00000160396	147746	"homeodomain interacting protein kinase 4;HIPK4"	Non-receptor serine/threonine protein kinase	HIPK4	CMGC	DYRK	HIPK
HUNK	ENSG00000142149	30811	"hormonally upregulated Neu-associated kinase;HUNK"	Non-receptor serine/threonine protein kinase	HUNK	CAMK	CAMKL	HUNK
ICK	ENSG00000112144	22858	"intestinal cell (MAK-like) kinase;ICK"	Non-receptor serine/threonine protein kinase	ICK	CMGC	RCK	
IGSF22	ENSG00000179057	283284	"immunoglobulin superfamily, member 22;IGSF22"	"Cell adhesion molecule;Actin binding cytoskeletal protein;Non-receptor serine/threonine protein kinase"	IGSF22	NA	NA	NA
IKBKB	ENSG00000104365	3551	"inhibitor of kappa light polypeptide gene enhancer in B-cells, kinase beta;IKBKB"	Non-receptor serine/threonine protein kinase	IKKb	Other	IKK	
IKBKE	ENSG00000143466	9641	"inhibitor of kappa light polypeptide gene enhancer in B-cells, kinase epsilon;IKBKE"	Non-receptor serine/threonine protein kinase	IKKe	Other	IKK	
ILK	ENSG00000166333	3611	"integrin-linked kinase;ILK"	Non-receptor serine/threonine protein kinase	ILK	TKL	MLK	ILK
INSL3	ENSG00000105639	3718	"Janus kinase 3 (a protein tyrosine kinase, leukocyte);JAK3"	Non-receptor tyrosine protein kinase	INSL3	NA	NA	NA
INSR	ENSG00000171105	3643	"insulin receptor;INSR"	"Tyrosine protein kinase receptor;Protein kinase"	INSR	TK	InsR
INSRR	ENSG00000027644	3645	"insulin receptor-related receptor;INSRR"	"Tyrosine protein kinase receptor;Protein kinase"	IRR	TK	InsR
IRAK1	ENSG00000184216	3654	"interleukin-1 receptor-associated kinase 1;IRAK1"	"Serine/threonine protein kinase receptor;Protein kinase"	IRAK1	TKL	IRAK
IRAK2	ENSG00000134070	3656	"interleukin-1 receptor-associated kinase 2;IRAK2"	"Serine/threonine protein kinase receptor;Protein kinase"	IRAK2	TKL	IRAK
IRAK3	ENSG00000090376	11213	"interleukin-1 receptor-associated kinase 3;IRAK3"	"Serine/threonine protein kinase receptor;Protein kinase"	IRAK3	TKL	IRAK
IRAK4	ENSG00000198001	51135	"interleukin-1 receptor-associated kinase 4;IRAK4"	"Serine/threonine protein kinase receptor;Non-receptor serine/threonine protein kinase"	IRAK4	TKL	IRAK
ITK	ENSG00000113263	3702	"IL2-inducible T-cell kinase;ITK"	Non-receptor tyrosine protein kinase	ITK	TK	Tec
JAK1	ENSG00000162434	3716	"Janus kinase 1 (a protein tyrosine kinase);JAK1"	Non-receptor tyrosine protein kinase	JAK1	TK	JakA
JAK2	ENSG00000096968	3717	"Janus kinase 2 (a protein tyrosine kinase);JAK2"	Non-receptor tyrosine protein kinase	JAK2	TK	JakA
KDR	ENSG00000128052	3791	"kinase insert domain receptor (a type III receptor tyrosine kinase);KDR"	"Tyrosine protein kinase receptor;Growth factor;Protein kinase"	KDR	TK	VEGFR
KIT	ENSG00000157404	653882	"similar to Mast/stem cell growth factor receptor precursor (SCFR) (Proto-oncogene tyrosine-protein kinase Kit) (c-kit) (CD117 antigen);unassigned"	"Tyrosine protein kinase receptor;Protein kinase"	KIT	TK	PDGFR
KSR1	ENSG00000141068	8844	"kinase suppressor of ras 1;KSR1"	Non-receptor serine/threonine protein kinase	KSR1	TKL	RAF
KSR2	ENSG00000171435	283455	"kinase suppressor of ras 2;KSR2"	Non-receptor serine/threonine protein kinase	KSR2	TKL	RAF
LATS1	ENSG00000131023	9113	"LATS, large tumor suppressor, homolog 1 (Drosophila);LATS1"	Non-receptor serine/threonine protein kinase	LATS1	AGC	NDR
LATS2	ENSG00000150457	26524	"LATS, large tumor suppressor, homolog 2 (Drosophila);LATS2"	Non-receptor serine/threonine protein kinase	LATS2	AGC	NDR
LCK	ENSG00000182866	3932	"lymphocyte-specific protein tyrosine kinase;LCK"	Non-receptor tyrosine protein kinase	LCK	TK	Src
LIMK1	ENSG00000106683	3984	"LIM domain kinase 1;LIMK1"	Non-receptor serine/threonine protein kinase	LIMK1	TKL	LISK	LIMK
LIMK2	ENSG00000182541	3985	"LIM domain kinase 2;LIMK2"	Non-receptor serine/threonine protein kinase	LIMK2	TKL	LISK	LIMK
LMTK2	ENSG00000164715	22853	"lemur tyrosine kinase 2;LMTK2"	"Tyrosine protein kinase receptor;Protein kinase"	LMR2	TK	Lmr	
LMTK3	ENSG00000142235	114783	"lemur tyrosine kinase 3;LMTK3"	"Tyrosine protein kinase receptor;Protein kinase"	LMR3	TK	Lmr	
LRPPRC	ENSG00000138095	10128	"leucine-rich PPR-motif containing;LRPPRC"	"Serine/threonine protein kinase receptor;Protein kinase"	LRPPRC	NA	NA	NA
LTK	ENSG00000062524	4058	"leukocyte tyrosine kinase;LTK"	"Tyrosine protein kinase receptor;Protein kinase"	LTK	TK	Alk	
LYN	ENSG00000147507	4067	"v-yes-1 Yamaguchi sarcoma viral related oncogene homolog;LYN"	Non-receptor tyrosine protein kinase	LYN	TK	Src	
MAK	ENSG00000111837	4117	"male germ cell-associated kinase;MAK"	Non-receptor serine/threonine protein kinase	MAK	CMGC	RCK	
MAP2K1	ENSG00000169032	5604	"mitogen-activated protein kinase kinase 1;MAP2K1"	"Protein kinase;Transferase"	MAP2K1	STE	STE7	
MAP2K1IP1	ENSG00000109270	8649	"mitogen-activated protein kinase kinase 1 interacting protein 1;MAP2K1IP1"	Protein kinase	MAP2K1IP1	NA	NA	NA
MAP2K2	ENSG00000126934	5605	"mitogen-activated protein kinase kinase 2;MAP2K2"	"Protein kinase;Transferase"	MAP2K2	STE	STE7	
MAP2K3	ENSG00000034152	650832	"similar to mitogen-activated protein kinase kinase 3 isoform A;unassigned"	"Protein kinase;Transferase"	MAP2K3	STE	STE7	
MAP2K4	ENSG00000065559	6416	"mitogen-activated protein kinase kinase 4;MAP2K4"	"Protein kinase;Transferase"	MAP2K4	STE	STE7	
MAP2K5	ENSG00000137764	5607	"mitogen-activated protein kinase kinase 5;MAP2K5"	"Protein kinase;Transferase"	MAP2K5	STE	STE7	
MAP2K6	ENSG00000108984	5608	"mitogen-activated protein kinase kinase 6;MAP2K6"	"Protein kinase;Transferase"	MAP2K6	STE	STE7	
MAP3K1	ENSG00000095015	4214	"mitogen-activated protein kinase kinase kinase 1;MAP3K1"	"Protein kinase;Transferase"	MAP3K1	STE	STE11	
MAP3K10	ENSG00000130758	4294	"mitogen-activated protein kinase kinase kinase 10;MAP3K10"	Non-receptor serine/threonine protein kinase	MLK2	TKL	MLK	MLK
MAP3K11	ENSG00000173327	4296	"mitogen-activated protein kinase kinase kinase 11;MAP3K11"	Non-receptor serine/threonine protein kinase	MLK3	TKL	MLK	MLK
MAP3K12	ENSG00000139625	7786	"mitogen-activated protein kinase kinase kinase 12;MAP3K12"	Non-receptor serine/threonine protein kinase	DLK	TKL	MLK	LZK
MAP3K13	ENSG00000073803	9175	"mitogen-activated protein kinase kinase kinase 13;MAP3K13"	Non-receptor serine/threonine protein kinase	LZK	TKL	MLK	LZK
MAP3K14	ENSG00000006062	9020	"mitogen-activated protein kinase kinase kinase 14;MAP3K14"	"Protein kinase;Transferase"	NIK	STE	STE-Unique	
MAP3K2	ENSG00000169967	10746	"mitogen-activated protein kinase kinase kinase 2;MAP3K2"	"Protein kinase;Transferase"	MAP3K2	STE	STE11	
MAP3K3	ENSG00000198909	4215	"mitogen-activated protein kinase kinase kinase 3;MAP3K3"	"Protein kinase;Transferase"	MAP3K3	STE	STE11	
MAP3K4	ENSG00000085511	4216	"mitogen-activated protein kinase kinase kinase 4;MAP3K4"	"Protein kinase;Transferase"	MAP3K4	STE	STE11	
MAP3K5	ENSG00000197442	4217	"mitogen-activated protein kinase kinase kinase 5;MAP3K5"	"Protein kinase;Transferase"	MAP3K5	STE	STE11	
MAP3K6	ENSG00000142733	9064	"mitogen-activated protein kinase kinase kinase 6;MAP3K6"	"Protein kinase;Transferase"	MAP3K6	STE	STE11	
MAP3K7	ENSG00000135341	6885	"mitogen-activated protein kinase kinase kinase 7;MAP3K7"	Non-receptor serine/threonine protein kinase	MAP3K7	STE	STE11	
MAP3K8	ENSG00000107968	1326	"mitogen-activated protein kinase kinase kinase 8;MAP3K8"	"Protein kinase;Transferase"	MAP3K8	STE	STE11	
MAP3K9	ENSG00000006432	4293	"mitogen-activated protein kinase kinase kinase 9;MAP3K9"	Non-receptor serine/threonine protein kinase	MLK1	TKL	MLK	MLK
MAP4K1	ENSG00000104814	11184	"mitogen-activated protein kinase kinase kinase kinase 1;MAP4K1"	"Protein kinase;Transferase"	HPK1	STE	STE20	KHS
MAP4K2	ENSG00000168067	5871	"mitogen-activated protein kinase kinase kinase kinase 2;MAP4K2"	"Protein kinase;Transferase"	GCK	STE	STE20	KHS
MAP4K3	ENSG00000011566	8491	"mitogen-activated protein kinase kinase kinase kinase 3;MAP4K3"	"Protein kinase;Transferase"	MAP4K3	NA	NA	NA
MAP4K4	ENSG00000071054	9448	"mitogen-activated protein kinase kinase kinase kinase 4;MAP4K4"	"Protein kinase;Transferase"	NIK	STE	STE-Unique	
MAP4K5	ENSG00000012983	11183	"mitogen-activated protein kinase kinase kinase kinase 5;MAP4K5"	"Protein kinase;Transferase"	KHS1	STE	STE20	KHS
MAPK1	ENSG00000100030	5594	"mitogen-activated protein kinase 1;MAPK1"	Non-receptor serine/threonine protein kinase	Erk2	CMGC	MAPK	ERK
MAPK10	ENSG00000109339	5602	"mitogen-activated protein kinase 10;MAPK10"	Non-receptor serine/threonine protein kinase	JNK3	CMGC	MAPK	JNK
MAPK11	ENSG00000185386	5600	"mitogen-activated protein kinase 11;MAPK11"	Non-receptor serine/threonine protein kinase	MAPK11	NA	NA	NA
MAPK12	ENSG00000188130	6300	"mitogen-activated protein kinase 12;MAPK12"	Non-receptor serine/threonine protein kinase	Erk3	CMGC	MAPK	ERK
MAPK13	ENSG00000156711	5603	"mitogen-activated protein kinase 13;MAPK13"	Non-receptor serine/threonine protein kinase	MAPK13	NA	NA	NA
MAPK14	ENSG00000112062	1432	"mitogen-activated protein kinase 14;MAPK14"	Non-receptor serine/threonine protein kinase	MAPK14	NA	NA	NA
MAPK15	ENSG00000181085	225689	"mitogen-activated protein kinase 15;MAPK15"	Non-receptor serine/threonine protein kinase	Erk7	CMGC	MAPK	Erk7
MAPK3	ENSG00000102882	5595	"mitogen-activated protein kinase 3;MAPK3"	Non-receptor serine/threonine protein kinase	Erk1	CMGC	MAPK	ERK
MAPK4	ENSG00000141639	5596	"mitogen-activated protein kinase 4;MAPK4"	Non-receptor serine/threonine protein kinase	Erk4	CMGC	MAPK	ERK
MAPK6	ENSG00000069956	5597	"mitogen-activated protein kinase 6;MAPK6"	Non-receptor serine/threonine protein kinase	MAPK6	NA	NA	NA
MAPK7	ENSG00000166484	5598	"mitogen-activated protein kinase 7;MAPK7"	Non-receptor serine/threonine protein kinase	Erk5	CMGC	MAPK	ERK
MAPK8	ENSG00000107643	5599	"mitogen-activated protein kinase 8;MAPK8"	Non-receptor serine/threonine protein kinase	JNK1	CMGC	MAPK	JNK
MAPK9	ENSG00000050748	5601	"mitogen-activated protein kinase 9;MAPK9"	Non-receptor serine/threonine protein kinase	JNK2	CMGC	MAPK	JNK
MAPKAPK2	ENSG00000162889	9261	"mitogen-activated protein kinase-activated protein kinase 2;MAPKAPK2"	Non-receptor serine/threonine protein kinase	MAPKAPK2	CAMK	MAPKAPK	MAPKAPK
MAPKAPK3	ENSG00000114738	7867	"mitogen-activated protein kinase-activated protein kinase 3;MAPKAPK3"	Non-receptor serine/threonine protein kinase	MAPKAPK3	CAMK	MAPKAPK	MAPKAPK
MAPKAPK5	ENSG00000089022	8550	"mitogen-activated protein kinase-activated protein kinase 5;MAPKAPK5"	Non-receptor serine/threonine protein kinase	MAPKAPK5	CAMK	MAPKAPK	MAPKAPK
MARK1	ENSG00000116141	4139	"MAP/microtubule affinity-regulating kinase 1;MARK1"	"Non-motor microtubule binding protein;Non-receptor serine/threonine protein kinase"	MARK1	CAMK	CAMKL	MARK
MARK2	ENSG00000072518	2011	"MAP/microtubule affinity-regulating kinase 2;MARK2"	"Non-motor microtubule binding protein;Non-receptor serine/threonine protein kinase"	MARK2	CAMK	CAMKL	MARK
MARK3	ENSG00000075413	4140	"MAP/microtubule affinity-regulating kinase 3;MARK3"	"Non-motor microtubule binding protein;Non-receptor serine/threonine protein kinase"	MARK3	CAMK	CAMKL	MARK
MARK4	ENSG00000007047	57787	"MAP/microtubule affinity-regulating kinase 4;MARK4"	"Non-motor microtubule binding protein;Non-receptor serine/threonine protein kinase"	MARK4	CAMK	CAMKL	MARK
MAST1	ENSG00000105613	22983	"microtubule associated serine/threonine kinase 1;MAST1"	Non-receptor serine/threonine protein kinase	MAST1	AGC	MAST	
MAST2	ENSG00000086015	23139	"microtubule associated serine/threonine kinase 2;MAST2"	Non-receptor serine/threonine protein kinase	MAST2	AGC	MAST	
MAST3	ENSG00000099308	23031	"microtubule associated serine/threonine kinase 3;MAST3"	Non-receptor serine/threonine protein kinase	MAST3	AGC	MAST	
MASTL	ENSG00000120539	84930	"microtubule associated serine/threonine kinase-like;MASTL"	Non-receptor serine/threonine protein kinase	MASTL	AGC	MAST	
MATK	ENSG00000007264	4145	"megakaryocyte-associated tyrosine kinase;MATK"	Non-receptor tyrosine protein kinase	CTK	TK	Csk	
MELK	ENSG00000165304	9833	"maternal embryonic leucine zipper kinase;MELK"	Non-receptor serine/threonine protein kinase	MELK	CAMK	CAMKL	MELK
MERTK	ENSG00000153208	10461	"c-mer proto-oncogene tyrosine kinase;MERTK"	"Tyrosine protein kinase receptor;Protein kinase"	MER	TK	Axl	
MET	ENSG00000105976	4233	"met proto-oncogene (hepatocyte growth factor receptor);MET"	"Tyrosine protein kinase receptor;Protein kinase"	MET	TK	Met	
MINK1	ENSG00000141503	50488	"misshapen-like kinase 1 (zebrafish);MINK1"	"Protein kinase;Transferase"	MINK1	NA	NA	NA
MKNK1	ENSG00000079277	8569	"MAP kinase interacting serine/threonine kinase 1;MKNK1"	Non-receptor serine/threonine protein kinase	MNK1	CAMK	MAPKAPK	MNK
MKNK2	ENSG00000099875	2872	"MAP kinase interacting serine/threonine kinase 2;MKNK2"	Non-receptor serine/threonine protein kinase	MNK2	CAMK	MAPKAPK	MNK
MLKL	ENSG00000168404	197259	"mixed lineage kinase domain-like;MLKL"	Protein kinase	MLKL	TKL	TKL-Unique	
MOS	ENSG00000172680	4342	"v-mos Moloney murine sarcoma viral oncogene homolog;MOS"	Non-receptor serine/threonine protein kinase	MOS	Other	MOS	
MPP1	ENSG00000130830	4354	"membrane protein, palmitoylated 1, 55kDa;MPP1"	"Protein kinase;Nucleotide kinase;Cell junction protein"	MPP1	NA	NA	NA
MST1R	ENSG00000164078	4486	"macrophage stimulating 1 receptor (c-met-related tyrosine kinase);MST1R"	"Tyrosine protein kinase receptor;Protein kinase"	RON	TK	Met	
MUSK	ENSG00000030304	4593	"muscle, skeletal, receptor tyrosine kinase;MUSK"	"Tyrosine protein kinase receptor;Protein kinase"	MUSK	TK	Musk	
MYLK	ENSG00000065534	4638	"myosin, light chain kinase;MYLK"	Non-receptor serine/threonine protein kinase	MYLK	NA	NA	NA
MYLK2	ENSG00000101306	85366	"myosin light chain kinase 2, skeletal muscle;MYLK2"	Non-receptor serine/threonine protein kinase	MYLK2	NA	NA	NA
NEK1	ENSG00000137601	4750	"NIMA (never in mitosis gene a)-related kinase 1;NEK1"	"Protein kinase;Transferase"	NEK1	Other	NEK	
NEK11	ENSG00000114670	79858	"NIMA (never in mitosis gene a)- related kinase 11;NEK11"	"Protein kinase;Transferase"	NEK11	Other	NEK	
NEK2	ENSG00000117650	4751	"NIMA (never in mitosis gene a)-related kinase 2;NEK2"	"Protein kinase;Transferase"	NEK2	Other	NEK	
NEK3	ENSG00000136098	4752	"NIMA (never in mitosis gene a)-related kinase 3;NEK3"	"Protein kinase;Transferase"	NEK3	Other	NEK	
NEK6	ENSG00000119408	10783	"NIMA (never in mitosis gene a)-related kinase 6;NEK6"	"Protein kinase;Transferase"	NEK6	Other	NEK	
NEK7	ENSG00000151414	140609	"NIMA (never in mitosis gene a)-related kinase 7;NEK7"	"Protein kinase;Transferase"	NEK7	Other	NEK	
NEK8	ENSG00000160602	284086	"NIMA (never in mitosis gene a)- related kinase 8;NEK8"	"Protein kinase;Transferase"	NEK8	Other	NEK	
NEK9	ENSG00000119638	91754	"NIMA (never in mitosis gene a)- related kinase 9;NEK9"	"Protein kinase;Transferase"	NEK9	Other	NEK	
NLK	ENSG00000087095	51701	"nemo-like kinase;NLK"	Non-receptor serine/threonine protein kinase	NLK	CMGC	MAPK	nmo
NRBP1	ENSG00000115216	29959	"nuclear receptor binding protein 1;NRBP1"	Non-receptor serine/threonine protein kinase	NRBP1	Other	NRBP	
NRBP2	ENSG00000185189	340371	"nuclear receptor binding protein 2;NRBP2"	Non-receptor serine/threonine protein kinase	NRBP2	Other	NRBP	
NRK	ENSG00000123572	203447	"Nik related kinase;NRK"	"Protein kinase;Transferase"	NRK	NA	NA	NA
NTRK1	ENSG00000198400	4914	"neurotrophic tyrosine kinase, receptor, type 1;NTRK1"	"Tyrosine protein kinase receptor;Protein kinase"	TRKA	TK	Trk	
NTRK2	ENSG00000148053	4915	"neurotrophic tyrosine kinase, receptor, type 2;NTRK2"	"Tyrosine protein kinase receptor;Protein kinase"	TRKB	TK	Trk	
NTRK3	ENSG00000140538	4916	"neurotrophic tyrosine kinase, receptor, type 3;NTRK3"	"Tyrosine protein kinase receptor;Protein kinase"	TRKC	TK	Trk	
NUAK2	ENSG00000163545	81788	"NUAK family, SNF1-like kinase, 2;NUAK2"	Non-receptor serine/threonine protein kinase	NuaK2	CAMK	CAMKL	NuaK
OBSCN	ENSG00000154358	57729	"KIAA1639 protein;unassigned"	Non-receptor serine/threonine protein kinase	Obscn	CAMK	Trio	
OXSR1	ENSG00000172939	9943	"oxidative-stress responsive 1;OXSR1"	"Protein kinase;Transferase"	OSR1	STE	STE20	FRAY
PAK1	ENSG00000149269	5058	"p21/Cdc42/Rac1-activated kinase 1 (STE20 homolog, yeast);PAK1"	"Protein kinase;Transferase"	PAK1	STE	STE20	PAKA
PAK2	ENSG00000180370	5062	"p21 (CDKN1A)-activated kinase 2;PAK2"	"Protein kinase;Transferase"	PAK2	STE	STE20	PAKA
PAK3	ENSG00000077264	5063	"p21 (CDKN1A)-activated kinase 3;PAK3"	"Protein kinase;Transferase"	PAK3	STE	STE20	PAKA
PAK4	ENSG00000130669	10298	"p21(CDKN1A)-activated kinase 4;PAK4"	"Protein kinase;Transferase"	PAK4	STE	STE20	PAKB
PAK6	ENSG00000137843	56924	"p21(CDKN1A)-activated kinase 6;PAK6"	"Protein kinase;Transferase"	PAK6	STE	STE20	PAKB
PAK7	ENSG00000101349	57144	"p21(CDKN1A)-activated kinase 7;PAK7"	"Protein kinase;Transferase"	PAK5	STE	STE20	PAKB
PASK	ENSG00000115687	23178	"PAS domain containing serine/threonine kinase;PASK"	"Serine/threonine protein kinase receptor;Protein kinase"	PASK	CAMK	CAMKL	PASK
PBK	ENSG00000168078	55872	"PDZ binding kinase;PBK"	"Protein kinase;Transferase"	PBK	Other	TOPK	
PCTK1	ENSG00000102225	5127	"PCTAIRE protein kinase 1;PCTK1"	Non-receptor serine/threonine protein kinase	PCTAIRE1	CMGC	CDK	TAIRE
PCTK2	ENSG00000059758	5128	"PCTAIRE protein kinase 2;PCTK2"	Non-receptor serine/threonine protein kinase	PCTAIRE2	CMGC	CDK	TAIRE
PCTK3	ENSG00000117266	5129	"PCTAIRE protein kinase 3;PCTK3"	Non-receptor serine/threonine protein kinase	PCTAIRE3	CMGC	CDK	TAIRE
PDGFRA	ENSG00000134853	5156	"platelet-derived growth factor receptor, alpha polypeptide;PDGFRA"	"Tyrosine protein kinase receptor;Protein kinase"	PDGFRa	TK	PDGFR	
PDGFRB	ENSG00000113721	5159	"platelet-derived growth factor receptor, beta polypeptide;PDGFRB"	"Tyrosine protein kinase receptor;Protein kinase"	PDGFRb	TK	PDGFR	
PDGFRL	ENSG00000104213	5157	"platelet-derived growth factor receptor-like;PDGFRL"	"Tyrosine protein kinase receptor;Protein kinase"	PDGFRL	NA	NA	NA
PDIK1L	ENSG00000175087	149420	"PDLIM1 interacting kinase 1 like;PDIK1L"	Non-receptor serine/threonine protein kinase	CLIK1L	Other	NKF4	
PDK1	ENSG00000152256	5163	"pyruvate dehydrogenase kinase, isozyme 1;PDK1"	Protein kinase	PDK1	AGC	PKB	
PDK2	ENSG00000005882	5164	"pyruvate dehydrogenase kinase, isozyme 2;PDK2"	Protein kinase	PDHK2	Atypical	PDHK	
PDK3	ENSG00000067992	5165	"pyruvate dehydrogenase kinase, isozyme 3;PDK3"	Protein kinase	PDHK3	Atypical	PDHK	
PDK4	ENSG00000004799	5166	"pyruvate dehydrogenase kinase, isozyme 4;PDK4"	Protein kinase	PDHK4	Atypical	PDHK	
PDPK1	ENSG00000140992	5170	"3-phosphoinositide dependent protein kinase-1;PDPK1"	Protein kinase	PDK1	AGC	PKB	
PFTK1	ENSG00000058091	5218	"PFTAIRE protein kinase 1;PFTK1"	Non-receptor serine/threonine protein kinase	PFTAIRE1	CMGC	CDK	TAIRE
PHKG1	ENSG00000164776	5260	"phosphorylase kinase, gamma 1 (muscle);PHKG1"	Non-receptor serine/threonine protein kinase	PHKg1	CAMK	PHK	
PHKG2	ENSG00000156873	650556	"similar to Phosphorylase b kinase gamma catalytic chain, testis/liver isoform (PHK-gamma-T) (Phosphorylase kinase gamma subunit 2) (PSK-C3);unassigned"	Protein kinase	PHKg2	CAMK	PHK	
PIM1	ENSG00000137193	5292	"pim-1 oncogene;PIM1"	"Serine/threonine protein kinase receptor;Protein kinase"	PIM1	CAMK	PIM	
PIM2	ENSG00000102096	11040	"pim-2 oncogene;PIM2"	"Serine/threonine protein kinase receptor;Protein kinase"	PIM2	CAMK	PIM	
PIM3	ENSG00000198355	415116	"pim-3 oncogene;PIM3"	"Serine/threonine protein kinase receptor;Protein kinase"	PIM3	CAMK	PIM	
PINK1	ENSG00000158828	65018	"PTEN induced putative kinase 1;PINK1"	"Serine/threonine protein kinase receptor;Protein kinase"	PINK1	Other	NKF2	
PKMYT1	ENSG00000127564	9088	"protein kinase, membrane associated tyrosine/threonine 1;PKMYT1"	Non-receptor serine/threonine protein kinase	MYT1	Other	WEE	
PKN1	ENSG00000123143	5585	"protein kinase N1;PKN1"	"Transfer/carrier protein;Non-receptor serine/threonine protein kinase;Calmodulin related protein;Annexin"	PKN1	AGC	PKN	
PKN2	ENSG00000065243	5586	"protein kinase N2;PKN2"	"Transfer/carrier protein;Non-receptor serine/threonine protein kinase;Calmodulin related protein;Annexin"	PKN2	AGC	PKN	
PKN3	ENSG00000160447	29941	"protein kinase N3;PKN3"	"Transfer/carrier protein;Non-receptor serine/threonine protein kinase;Calmodulin related protein;Annexin"	PKN3	AGC	PKN	
PLK1	ENSG00000166851	5347	"polo-like kinase 1 (Drosophila);PLK1"	Non-receptor serine/threonine protein kinase	PLK1	Other	PLK	
PLK2	ENSG00000145632	10769	"polo-like kinase 2 (Drosophila);PLK2"	Non-receptor serine/threonine protein kinase	PLK2	Other	PLK	
PLK3	ENSG00000173846	1263	"polo-like kinase 3 (Drosophila);PLK3"	Non-receptor serine/threonine protein kinase	PLK3	Other	PLK	
PLK4	ENSG00000142731	10733	"polo-like kinase 4 (Drosophila);PLK4"	Non-receptor serine/threonine protein kinase	PLK4	Other	PLK	
PLXNA1	ENSG00000114554	5361	"plexin A1;PLXNA1"	"Tyrosine protein kinase receptor;Protein kinase"	PLXNA1	NA	NA	NA
PLXNA2	ENSG00000076356	5362	"plexin A2;PLXNA2"	"Tyrosine protein kinase receptor;Protein kinase"	PLXNA2	NA	NA	NA
PLXNA3	ENSG00000130827	55558	"plexin A3;PLXNA3"	"Tyrosine protein kinase receptor;Protein kinase"	PLXNA3	NA	NA	NA
PLXNA4B	ENSG00000189437	91584	"plexin A4, B;PLXNA4B"	"Tyrosine protein kinase receptor;Signaling molecule;Protein kinase"	PLXNA4B	NA	NA	NA
PLXNB1	ENSG00000164050	5364	"plexin B1;PLXNB1"	"Tyrosine protein kinase receptor;Signaling molecule;Protein kinase"	PLXNB1	NA	NA	NA
PLXNB2	ENSG00000196576	23654	"plexin B2;PLXNB2"	"Tyrosine protein kinase receptor;Protein kinase"	PLXNB2	NA	NA	NA
PLXNB3	ENSG00000198753	5365	"plexin B3;PLXNB3"	"Tyrosine protein kinase receptor;Signaling molecule;Protein kinase"	PLXNB3	NA	NA	NA
PLXNC1	ENSG00000136040	10154	"plexin C1;PLXNC1"	"Tyrosine protein kinase receptor;Signaling molecule;Protein kinase"	PLXNC1	NA	NA	NA
PLXND1	ENSG00000004399	23129	"plexin D1;PLXND1"	"Tyrosine protein kinase receptor;Signaling molecule;Protein kinase"	PLXND1	NA	NA	NA
PNCK	ENSG00000130822	139728	"pregnancy upregulated non-ubiquitously expressed CaM kinase;PNCK"	Non-receptor serine/threonine protein kinase	CaMK1b	CAMK	CAMK1	
PRKAA1	ENSG00000132356	5562	"protein kinase, AMP-activated, alpha 1 catalytic subunit;PRKAA1"	Non-receptor serine/threonine protein kinase	AMPKa1	CAMK	CAMKL	AMPK
PRKAA2	ENSG00000162409	5563	"protein kinase, AMP-activated, alpha 2 catalytic subunit;PRKAA2"	Non-receptor serine/threonine protein kinase	AMPKa2	CAMK	CAMKL	AMPK
PRKACA	ENSG00000072062	730418	"similar to protein kinase, cAMP-dependent, catalytic, gamma;unassigned"	Non-receptor serine/threonine protein kinase	PKACa	AGC	PKA	
PRKACB	ENSG00000142875	5567	"protein kinase, cAMP-dependent, catalytic, beta;PRKACB"	Non-receptor serine/threonine protein kinase	PKACb	AGC	PKA	
PRKACG	ENSG00000165059	5568	"protein kinase, cAMP-dependent, catalytic, gamma;PRKACG"	Non-receptor serine/threonine protein kinase	PKACg	AGC	PKA	
PRKCA	ENSG00000154229	5578	"protein kinase C, alpha;PRKCA"	"Transfer/carrier protein;Non-receptor serine/threonine protein kinase;Calmodulin related protein;Annexin"	PKCa	AGC	PKC	Alpha
PRKCB1	ENSG00000166501	5579	"protein kinase C, beta 1;PRKCB1"	"Transfer/carrier protein;Non-receptor serine/threonine protein kinase;Calmodulin related protein;Annexin"	PKCb	AGC	PKC	Alpha
PRKCD	ENSG00000163932	5580	"protein kinase C, delta;PRKCD"	"Transfer/carrier protein;Non-receptor serine/threonine protein kinase;Calmodulin related protein;Annexin"	PKCd	AGC	PKC	Delta
PRKCE	ENSG00000171132	5581	"protein kinase C, epsilon;PRKCE"	"Transfer/carrier protein;Non-receptor serine/threonine protein kinase;Calmodulin related protein;Annexin"	PKCe	AGC	PKC	Eta
PRKCG	ENSG00000126583	5582	"protein kinase C, gamma;PRKCG"	"Transfer/carrier protein;Non-receptor serine/threonine protein kinase;Calmodulin related protein;Annexin"	PKCg	AGC	PKC	Alpha
PRKCH	ENSG00000027075	5583	"protein kinase C, eta;PRKCH"	"Transfer/carrier protein;Non-receptor serine/threonine protein kinase;Calmodulin related protein;Annexin"	PKCh	AGC	PKC	Eta
PRKCI	ENSG00000163558	5584	"protein kinase C, iota;PRKCI"	"Transfer/carrier protein;Non-receptor serine/threonine protein kinase;Calmodulin related protein;Annexin"	PKCi	AGC	PKC	Iota
PRKCQ	ENSG00000065675	5588	"protein kinase C, theta;PRKCQ"	"Transfer/carrier protein;Non-receptor serine/threonine protein kinase;Calmodulin related protein;Annexin"	PKCt	AGC	PKC	Delta
PRKCZ	ENSG00000067606	5590	"protein kinase C, zeta;PRKCZ"	"Transfer/carrier protein;Non-receptor serine/threonine protein kinase;Calmodulin related protein;Annexin"	PKCz	AGC	PKC	Iota
PRKD2	ENSG00000105287	25865	"protein kinase D2;PRKD2"	Non-receptor serine/threonine protein kinase	PKD2	CAMK	PKD	
PRKD3	ENSG00000115825	23683	"protein kinase D3;PRKD3"	Non-receptor serine/threonine protein kinase	PKD3	CAMK	PKD	
PRKDC	ENSG00000121031	5591	"protein kinase, DNA-activated, catalytic polypeptide;PRKDC"	"Non-receptor serine/threonine protein kinase;Nucleotide kinase"	DNAPK	Atypical	PIKK	DNAPK
PRKG1	ENSG00000185532	5592	"protein kinase, cGMP-dependent, type I;PRKG1"	Non-receptor serine/threonine protein kinase	PRKG1	NA	NA	NA
PRKG2	ENSG00000138669	5593	"protein kinase, cGMP-dependent, type II;PRKG2"	Non-receptor serine/threonine protein kinase	PRKG2	NA	NA	NA
PRKY	ENSG00000099725	5616	"protein kinase, Y-linked;PRKY"	Non-receptor serine/threonine protein kinase	PRKY	AGC	PKA	
PRPF4B	ENSG00000112739	653155	"similar to PRP4 pre-mRNA processing factor 4 homolog B;unassigned"	Non-receptor serine/threonine protein kinase	PRP4	CMGC	DYRK	PRP4
PSKH1	ENSG00000159792	5681	"protein serine kinase H1;PSKH1"	Non-receptor serine/threonine protein kinase	PSKH1	CAMK	PSK	
PSKH2	ENSG00000147613	85481	"protein serine kinase H2;PSKH2"	Non-receptor serine/threonine protein kinase	PSKH2	CAMK	PSK	
PTCD2	ENSG00000049883	79810	"pentatricopeptide repeat domain 2;PTCD2"	"Serine/threonine protein kinase receptor;Protein kinase"	PTCD2	NA	NA	NA
PTK2	ENSG00000169398	5747	"PTK2 protein tyrosine kinase 2;PTK2"	Non-receptor tyrosine protein kinase	FAK	TK	Fak	
PTK2B	ENSG00000120899	2185	"PTK2B protein tyrosine kinase 2 beta;PTK2B"	Non-receptor tyrosine protein kinase	PYK2	TK	Fak	
PTK6	ENSG00000101213	5753	"PTK6 protein tyrosine kinase 6;PTK6"	Non-receptor tyrosine protein kinase	BRK	TK	Src	
PTK7	ENSG00000112655	5754	"PTK7 protein tyrosine kinase 7;PTK7"	"Tyrosine protein kinase receptor;Protein kinase"	CCK4	TK	CCK4	
RAF1	ENSG00000132155	5894	"v-raf-1 murine leukemia viral oncogene homolog 1;RAF1"	Non-receptor serine/threonine protein kinase	RAF1	TKL	RAF	
RAGE	ENSG00000080823	5891	"renal tumor antigen;RAGE"	Non-receptor serine/threonine protein kinase	MOK	CMGC	RCK	
RET	ENSG00000165731	5979	"ret proto-oncogene (multiple endocrine neoplasia and medullary thyroid carcinoma 1, Hirschsprung disease);RET"	"Tyrosine protein kinase receptor;Protein kinase"	RET	TK	Ret	
RIOK1	ENSG00000124784	83732	"RIO kinase 1 (yeast);RIOK1"	Non-receptor serine/threonine protein kinase	RIOK1	Atypical	RIO	RIO1
RIOK2	ENSG00000058729	55781	"RIO kinase 2 (yeast);RIOK2"	Non-receptor serine/threonine protein kinase	RIOK2	Atypical	RIO	RIO2
RIOK3	ENSG00000101782	8780	"RIO kinase 3 (yeast);RIOK3"	Non-receptor serine/threonine protein kinase	RIOK3	Atypical	RIO	RIO3
RIPK1	ENSG00000137275	8737	"receptor (TNFRSF)-interacting serine-threonine kinase 1;RIPK1"	Non-receptor serine/threonine protein kinase	RIPK1	TKL	RIPK	
RIPK2	ENSG00000104312	8767	"receptor-interacting serine-threonine kinase 2;RIPK2"	Non-receptor serine/threonine protein kinase	RIPK2	TKL	RIPK	
RIPK3	ENSG00000129465	11035	"receptor-interacting serine-threonine kinase 3;RIPK3"	Non-receptor serine/threonine protein kinase	RIPK3	TKL	RIPK	
RIPK4	ENSG00000183421	54101	"receptor-interacting serine-threonine kinase 4;RIPK4"	Non-receptor serine/threonine protein kinase	RIPK4	NA	NA	NA
RIPK5	ENSG00000133059	25778	"receptor interacting protein kinase 5;RIPK5"	Non-receptor serine/threonine protein kinase	RIPK5	NA	NA	NA
ROCK2	ENSG00000134318	9475	"Rho-associated, coiled-coil containing protein kinase 2;ROCK2"	Non-receptor serine/threonine protein kinase	ROCK2	AGC	DMPK	ROCK
ROR1	ENSG00000185483	4919	"receptor tyrosine kinase-like orphan receptor 1;ROR1"	"Tyrosine protein kinase receptor;Protein kinase"	ROR1	TK	Ror	
ROR2	ENSG00000169071	4920	"receptor tyrosine kinase-like orphan receptor 2;ROR2"	"Tyrosine protein kinase receptor;Protein kinase"	ROR2	TK	Ror	
ROS1	ENSG00000047936	6098	"v-ros UR2 sarcoma virus oncogene homolog 1 (avian);ROS1"	"Tyrosine protein kinase receptor;Protein kinase"	ROS	TK	Sev	
RPS6KA1	ENSG00000117676	6195	"ribosomal protein S6 kinase, 90kDa, polypeptide 1;RPS6KA1"	Non-receptor serine/threonine protein kinase	RSK1	AGC	RSK	RSK
RPS6KA2	ENSG00000071242	6196	"ribosomal protein S6 kinase, 90kDa, polypeptide 2;RPS6KA2"	Non-receptor serine/threonine protein kinase	RSK2	AGC	RSK	RSK
RPS6KA3	ENSG00000177189	6197	"ribosomal protein S6 kinase, 90kDa, polypeptide 3;RPS6KA3"	Non-receptor serine/threonine protein kinase	RSK3	AGC	RSK	RSK
RPS6KA4	ENSG00000162302	8986	"ribosomal protein S6 kinase, 90kDa, polypeptide 4;RPS6KA4"	Non-receptor serine/threonine protein kinase	RSK4	AGC	RSK	RSK
RPS6KA5	ENSG00000100784	9252	"ribosomal protein S6 kinase, 90kDa, polypeptide 5;RPS6KA5"	Non-receptor serine/threonine protein kinase	MSK1	AGC	RSK	MSK
RPS6KA6	ENSG00000072133	27330	"ribosomal protein S6 kinase, 90kDa, polypeptide 6;RPS6KA6"	Non-receptor serine/threonine protein kinase	MSK2	AGC	RSK	MSK
RPS6KB1	ENSG00000108443	6198	"ribosomal protein S6 kinase, 70kDa, polypeptide 1;RPS6KB1"	Non-receptor serine/threonine protein kinase	RPS6KB1	NA	NA	NA
RPS6KB2	ENSG00000175634	6199	"ribosomal protein S6 kinase, 70kDa, polypeptide 2;RPS6KB2"	Non-receptor serine/threonine protein kinase	RPS6KB2	NA	NA	NA
RPS6KC1	ENSG00000136643	26750	"ribosomal protein S6 kinase, 52kDa, polypeptide 1;RPS6KC1"	Non-receptor serine/threonine protein kinase	RPS6KC1	NA	NA	NA
RPS6KL1	ENSG00000198208	83694	"ribosomal protein S6 kinase-like 1;RPS6KL1"	Non-receptor serine/threonine protein kinase	RPS6KL1	NA	NA	NA
RYK	ENSG00000163785	6259	"RYK receptor-like tyrosine kinase;RYK"	"Tyrosine protein kinase receptor;Protein kinase"	RYK	TK	Ryk	
SBK1	ENSG00000188322	388228	"SH3-binding domain kinase 1;SBK1"	"Protein kinase;Transferase"	SBK	Other	NKF1	
SGK	ENSG00000118515	6446	"serum/glucocorticoid regulated kinase;SGK"	Non-receptor serine/threonine protein kinase	SGK	AGC	SGK	
SGK2	ENSG00000101049	10110	"serum/glucocorticoid regulated kinase 2;SGK2"	Non-receptor serine/threonine protein kinase	SGK2	AGC	SGK	
SGK3	ENSG00000104205	23678	"serum/glucocorticoid regulated kinase family, member 3;SGK3"	Non-receptor serine/threonine protein kinase	SGK3	AGC	SGK	
SH3BP4	ENSG00000130147	23677	"SH3-domain binding protein 4;SH3BP4"	Non-receptor tyrosine protein kinase	SH3BP4	NA	NA	NA
SLAMF6	ENSG00000162739	114836	"SLAM family member 6;SLAMF6"	"Immunoglobulin receptor family member;Tyrosine protein kinase receptor;Membrane-bound signaling molecule;Protein kinase;Other defense and immunity protein"	SLAMF6	NA	NA	NA
SLK	ENSG00000065613	9748	"STE20-like kinase (yeast);SLK"	"Protein kinase;Transferase"	SLK	STE	STE20	SLK
SNF1LK	ENSG00000142178	150094	"SNF1-like kinase;SNF1LK"	Non-receptor serine/threonine protein kinase	SIK	CAMK	CAMKL	QIK
SNF1LK2	ENSG00000170145	23235	"SNF1-like kinase 2;SNF1LK2"	Non-receptor serine/threonine protein kinase	SNF1LK2	NA	NA	NA
SNRK	ENSG00000163788	54861	"SNF related kinase;SNRK"	Non-receptor serine/threonine protein kinase	SNRK	CAMK	CAMKL	SNRK
SPEG	ENSG00000072195	729871	"similar to aortic preferentially expressed gene 1;unassigned"	Non-receptor serine/threonine protein kinase	SPEG	CAMK	Trio	
SRC	ENSG00000197122	6714	"v-src sarcoma (Schmidt-Ruppin A-2) viral oncogene homolog (avian);SRC"	Non-receptor tyrosine protein kinase	SRC	TK	Src	
SRMS	ENSG00000125508	6725	"src-related kinase lacking C-terminal regulatory tyrosine and N-terminal myristylation sites;SRMS"	Non-receptor tyrosine protein kinase	SRM	TK	Src	
SRPK1	ENSG00000096063	6732	"SFRS protein kinase 1;SRPK1"	Non-receptor serine/threonine protein kinase	SRPK1	CMGC	SRPK	
SRPK2	ENSG00000135250	6733	"SFRS protein kinase 2;SRPK2"	Non-receptor serine/threonine protein kinase	SRPK2	CMGC	SRPK	
SRPK3	ENSG00000184343	26576	"SFRS protein kinase 3;SRPK3"	Non-receptor serine/threonine protein kinase	MSSK1	CMGC	SRPK	
STK10	ENSG00000072786	6793	"serine/threonine kinase 10;STK10"	"Protein kinase;Transferase"	LOK	STE	STE20	SLK
STK11	ENSG00000118046	6794	"serine/threonine kinase 11;STK11"	Non-receptor serine/threonine protein kinase	LKB1	CAMK	CAMKL	LKB
STK16	ENSG00000115661	8576	"serine/threonine kinase 16;STK16"	Non-receptor serine/threonine protein kinase	MPSK1	Other	NAK	
STK17A	ENSG00000164543	9263	"serine/threonine kinase 17a (apoptosis-inducing);STK17A"	Non-receptor serine/threonine protein kinase	DRAK1	CAMK	DAPK	
STK17B	ENSG00000081320	9262	"serine/threonine kinase 17b (apoptosis-inducing);STK17B"	Non-receptor serine/threonine protein kinase	DRAK2	CAMK	DAPK	
STK24	ENSG00000102572	8428	"serine/threonine kinase 24 (STE20 homolog, yeast);STK24"	"Protein kinase;Transferase"	MST3	STE	STE20	YSK
STK25	ENSG00000115694	10494	"serine/threonine kinase 25 (STE20 homolog, yeast);STK25"	"Protein kinase;Transferase"	YSK1	STE	STE20	YSK
STK3	ENSG00000104375	6788	"serine/threonine kinase 3 (STE20 homolog, yeast);STK3"	"Protein kinase;Transferase"	MST2	STE	STE20	MST
STK32A	ENSG00000169302	202374	"serine/threonine kinase 32A;STK32A"	Non-receptor serine/threonine protein kinase	YANK1	AGC	YANK	
STK32B	ENSG00000152953	55351	"serine/threonine kinase 32B;STK32B"	Non-receptor serine/threonine protein kinase	YANK2	AGC	YANK	
STK32C	ENSG00000165752	282974	"serine/threonine kinase 32C;STK32C"	Non-receptor serine/threonine protein kinase	YANK3	AGC	YANK	
STK33	ENSG00000130413	65975	"serine/threonine kinase 33;STK33"	Non-receptor serine/threonine protein kinase	STK33	CAMK	CAMK-Unique	
STK35	ENSG00000125834	140901	"serine/threonine kinase 35;STK35"	Non-receptor serine/threonine protein kinase	CLIK1	Other	NKF4	
STK36	ENSG00000163482	27148	"serine/threonine kinase 36, fused homolog (Drosophila);STK36"	"Serine/threonine protein kinase receptor;Protein kinase"	STK36	NA	NA	NA
STK38	ENSG00000112079	11329	"serine/threonine kinase 38;STK38"	Non-receptor serine/threonine protein kinase	NDR1	AGC	NDR	
STK39	ENSG00000198648	27347	"serine threonine kinase 39 (STE20/SPS1 homolog, yeast);STK39"	"Protein kinase;Transferase"	PASK	CAMK	CAMKL	PASK
STK4	ENSG00000101109	6789	"serine/threonine kinase 4;STK4"	"Protein kinase;Transferase"	MST1	STE	STE20	MST
STK40	ENSG00000196182	83931	"serine/threonine kinase 40;STK40"	Protein kinase	STK40	NA	NA	NA
STYK1	ENSG00000060140	55359	"serine/threonine/tyrosine kinase 1;STYK1"	"Tyrosine protein kinase receptor;Protein kinase"	STYK1	NA	NA	NA
SYK	ENSG00000165025	6850	"spleen tyrosine kinase;SYK"	Non-receptor tyrosine protein kinase	SYK	TK	Syk	
TAF1	ENSG00000147133	6872	"TAF1 RNA polymerase II, TATA box binding protein (TBP)-associated factor, 250kDa;TAF1"	"Transcription factor;Nuclease;Protein kinase;Acetyltransferase;Acyltransferase"	TAF1	Atypical	TAF1	
TAOK1	ENSG00000160551	57551	"TAO kinase 1;TAOK1"	"Protein kinase;Transferase"	TAO1	STE	STE20	TAO
TAOK2	ENSG00000149930	9344	"TAO kinase 2;TAOK2"	"Protein kinase;Transferase"	TAO2	STE	STE20	TAO
TAOK3	ENSG00000135090	51347	"TAO kinase 3;TAOK3"	"Protein kinase;Transferase"	TAO3	STE	STE20	TAO
TBK1	ENSG00000183735	29110	"TANK-binding kinase 1;TBK1"	Non-receptor serine/threonine protein kinase	TBK1	Other	IKK	
TEC	ENSG00000135605	7006	"tec protein tyrosine kinase;TEC"	Non-receptor tyrosine protein kinase	TEC	TK	Tec	
TEK	ENSG00000120156	7010	"TEK tyrosine kinase, endothelial (venous malformations, multiple cutaneous and mucosal);TEK"	"Tyrosine protein kinase receptor;Protein kinase"	TIE2	TK	Tie	
TESK1	ENSG00000107140	7016	"testis-specific kinase 1;TESK1"	Non-receptor serine/threonine protein kinase	TESK1	TKL	LISK	TESK
TESK2	ENSG00000070759	10420	"testis-specific kinase 2;TESK2"	Non-receptor serine/threonine protein kinase	TESK2	TKL	LISK	TESK
TGFBR2	ENSG00000163513	7048	"transforming growth factor, beta receptor II (70/80kDa);TGFBR2"	"Other cytokine receptor;Serine/threonine protein kinase receptor;Protein kinase"	TGFbR2	TKL	STKR	Type2
TIE1	ENSG00000066056	7075	"tyrosine kinase with immunoglobulin-like and EGF-like domains 1;TIE1"	"Tyrosine protein kinase receptor;Protein kinase"	TIE1	TK	Tie	
TLK1	ENSG00000198586	9874	"tousled-like kinase 1;TLK1"	Non-receptor serine/threonine protein kinase	TLK1	Other	TLK	
TLK2	ENSG00000146872	11011	"tousled-like kinase 2;TLK2"	Non-receptor serine/threonine protein kinase	TLK2	Other	TLK	
TNIK	ENSG00000154310	23043	"TRAF2 and NCK interacting kinase;TNIK"	"Protein kinase;Transferase"	TNIK	NA	NA	NA
TNK1	ENSG00000174292	8711	"tyrosine kinase, non-receptor, 1;TNK1"	Non-receptor tyrosine protein kinase	TNK1	TK	Ack	
TNK2	ENSG00000061938	10188	"tyrosine kinase, non-receptor, 2;TNK2"	Non-receptor tyrosine protein kinase	ACK	TK	Ack	
TNNI3K	ENSG00000116783	51086	"TNNI3 interacting kinase;TNNI3K"	Protein kinase	TNNI3K	NA	NA	NA
TPR	ENSG00000047410	7175	"translocated promoter region (to activated MET oncogene);TPR"	"Tyrosine protein kinase receptor;Protein kinase"	TPR	NA	NA	NA
TRIB1	ENSG00000173334	10221	"tribbles homolog 1 (Drosophila);TRIB1"	Protein kinase	Trb1	CAMK	Trbl	
TRIB2	ENSG00000071575	28951	"tribbles homolog 2 (Drosophila);TRIB2"	Protein kinase	Trb2	CAMK	Trbl	
TRIB3	ENSG00000101255	57761	"tribbles homolog 3 (Drosophila);TRIB3"	Protein kinase	Trb3	CAMK	Trbl	
TSSK2	ENSG00000182490	23617	"testis-specific serine kinase 2;TSSK2"	Non-receptor serine/threonine protein kinase	TSSK2	CAMK	TSSK	
TSSK3	ENSG00000162526	81629	"testis-specific serine kinase 3;TSSK3"	Non-receptor serine/threonine protein kinase	TSSK3	CAMK	TSSK	
TSSK4	ENSG00000139908	283629	"testis-specific serine kinase 4;TSSK4"	Non-receptor serine/threonine protein kinase	TSSK4	CAMK	TSSK	
TTBK1	ENSG00000146216	84630	"tau tubulin kinase 1;TTBK1"	Non-receptor serine/threonine protein kinase	TTBK1	CK1	TTBK	
TTBK2	ENSG00000128881	146057	"tau tubulin kinase 2;TTBK2"	Non-receptor serine/threonine protein kinase	TTBK2	CK1	TTBK	
TTK	ENSG00000112742	7272	"TTK protein kinase;TTK"	Protein kinase	TTK	Other	TTK	
TXK	ENSG00000074966	7294	"TXK tyrosine kinase;TXK"	Non-receptor tyrosine protein kinase	TXK	TK	Tec	
TYK2	ENSG00000105397	7297	"tyrosine kinase 2;TYK2"	Non-receptor tyrosine protein kinase	TYK2	TK	JakA	
TYRO3	ENSG00000092445	7301	"TYRO3 protein tyrosine kinase;TYRO3"	"Tyrosine protein kinase receptor;Protein kinase"	TYRO3	TK	Axl	
ULK1	ENSG00000177169	8408	"unc-51-like kinase 1 (C. elegans);ULK1"	Non-receptor serine/threonine protein kinase	ULK1	Other	ULK	
ULK2	ENSG00000083290	9706	"unc-51-like kinase 2 (C. elegans);ULK2"	Non-receptor serine/threonine protein kinase	ULK2	Other	ULK	
VRK1	ENSG00000100749	7443	"vaccinia related kinase 1;VRK1"	Non-receptor serine/threonine protein kinase	VRK1	CK1	VRK	
VRK2	ENSG00000028116	7444	"vaccinia related kinase 2;VRK2"	Non-receptor serine/threonine protein kinase	VRK2	CK1	VRK	
VRK3	ENSG00000105053	51231	"vaccinia related kinase 3;VRK3"	Non-receptor serine/threonine protein kinase	VRK3	CK1	VRK	
WEE1	ENSG00000166483	7465	"WEE1 homolog (S. pombe);WEE1"	Non-receptor serine/threonine protein kinase	Wee1	Other	WEE	
WNK1	ENSG00000060237	65125	"WNK lysine deficient protein kinase 1;WNK1"	Non-receptor serine/threonine protein kinase	Wnk1	Other	Wnk	
WNK2	ENSG00000165238	65268	"WNK lysine deficient protein kinase 2;WNK2"	Non-receptor serine/threonine protein kinase	Wnk2	Other	Wnk	
WNK3	ENSG00000196632	65267	"WNK lysine deficient protein kinase 3;WNK3"	Non-receptor serine/threonine protein kinase	Wnk3	Other	Wnk	
WNK4	ENSG00000126562	65266	"WNK lysine deficient protein kinase 4;WNK4"	Non-receptor serine/threonine protein kinase	Wnk4	Other	Wnk	
YES1	ENSG00000176105	7525	"v-yes-1 Yamaguchi sarcoma viral oncogene homolog 1;YES1"	Non-receptor tyrosine protein kinase	YES	TK	Src	
YSK4	ENSG00000176601	80122	"yeast Sps1/Ste20-related kinase 4 (S. cerevisiae);YSK4"	"Protein kinase;Transferase"	YSK4	NA	NA	NA
ZAP70	ENSG00000115085	7535	"zeta-chain (TCR) associated protein kinase 70kDa;ZAP70"	Non-receptor tyrosine protein kinase	ZAP70	TK	Syk	
