# Supplementary material for: Analysis of Kinase Gene Expression Patterns across 5681 Human Tissue Samples Reveals Functional Genomic Taxonomy of the Kinome
Source: PLoS One. 2010 Dec 3;5(12):e15068. doi: 10.1371/journal.pone.0015068 (PMC2997066; doi:10.1371/journal.pone.0015068)
Supplement: Table S2 — (TXT) [file pone.0015068.s006.txt]

Supplementary table 2. Number of samples per tissue category	

Tissue	Number of samples
Adipose tissue	16
Adrenal gland	14
Adrenocortical Carcinoma	56
Adult stem cell	10
AML	294
B-ALL	453
B-cell lymphoma	198
Bladder	20
Bladder cancer	81
Blood b-cell	12
Blood denritic cell	8
Blood monocyte	12
Blood t-cell	84
Bone marrow granulocyte	8
Brain stem	45
Breast	15
Breast ductal cancer	252
Breast lobular cancer	33
Breast medullary cancer*	1
Bronchus	86
Burkitts lymphoma	36
Cerebellum	47
Cerebrum	276
Cervical adenocarcinoma	8
Cervical squamous cell carcinoma	57
Chondrosarcoma	15
Colorectal	21
Colorectal carcinoma	505
Corpus callosum	11
Esophagus	12
Esophagus adenocarcinoma	13
Ewings sarcoma	45
Gastric adenocarcinoma	221
GIST	38
Glioma	210
Hair follicle	16
Heart	53
Hematopoietic stem cell	39
Hepatocellular carcinoma	98
Kidney	77
Laryngopharynx squamous cell carcinoma	2
Leiomyosarcoma	12
Liposarcoma	16
Liver	15
Lung	37
Lung adenocarcinoma	107
Lung, carcinoid tumor	6
Lung, large cell cancer	6
Lung, squamous cell carcinoma	44
Lymph node	16
Melanoma	8
Mesenchymal stem cell	19
Myeloma	102
Nasopharyngeal carcinoma	31
Neuroblastoma	22
Oral cavity	13
Oral squamous cell carcinoma	45
Osteosarcoma	11
Ovarian, clear cell carcinoma	13
Ovarian, endometrioid carcinoma	28
Ovarian, mucinous carcinoma	10
Ovarian, serous carcinoma	124
Ovary	17
Pancreas	28
Pancreatic cancer	29
Peritoneum adenocarcinoma	13
Pituitary gland	13
Placenta	77
Plasma cell leukemia	6
PNS ganglion	26
Prostate	147
Prostate adenocarcinoma	86
Pulmonary MALT	35
Renal cancer	209
Reticulocyte	58
Rhabdomyosarcoma	37
Salivary gland	9
Small intestine carcinoid tumor	12
Small intestine, adenocarcinoma	6
Spinal cord	13
Spleen	13
Stomach	20
Striated muscle	66
Synovial sarcoma	12
T-ALL	5
T-cell lymphoma	43
Testis	28
Testis, non-seminoma	90
Testis, seminoma	15
Thymus	53
Thyroid carcinoma	50
Thyroid gland	27
Tongue	11
Tonsil	36
Uterine adenocarcinoma	140
Uterine sarcoma	14
Uterine, Mullerian tumor	15
Uterus	30
Vagina/Vulva carcinoma	9

* Included only for sake of the completeness	
